# Supplementary material for: The Identification and Characterization of the PeGRF Gene Family in Populus euphratica Oliv. Heteromorphic Leaves Provide a Theoretical Basis for the Functional Study of PeGRF9
Source: Int J Mol Sci. 2024 Dec 25;26(1):66. doi: 10.3390/ijms26010066 (PMC11720670; doi:10.3390/ijms26010066)
Supplement: Supplementary file 1 [file ijms-26-00066-s001.zip]

Archive with 1 entries (1 files):
- ijms-3349706-supplementary.pdf
